# Supplementary material for: Pharmacometabolomics Study of Sulfamethoxazole and Trimethoprim in Kidney Transplant Recipients: Real-World Metabolism and Urinary Excretion
Source: Metabolites. 2025 Jul 11;15(7):473. doi: 10.3390/metabo15070473 (PMC12299322; doi:10.3390/metabo15070473)
Supplement: Supplementary file 1 [file metabolites-15-00473-s001.zip]

Archive with 1 entries (1 files):
- metabolites-3729066-supplementary.pdf
